# Supplementary material for: Chimerism through the activation of invariant natural killer T cells prolongs graft survival after transplantation of induced pluripotent stem cell–derived allogeneic cardiomyocytes
Source: PLoS One. 2022 Mar 2;17(3):e0264317. doi: 10.1371/journal.pone.0264317 (PMC8890721; doi:10.1371/journal.pone.0264317)
Supplement: S1 Data — (XLSX) [file pone.0264317.s001.xlsx]

## Sheet: Figure 1B
group	no	% of iNKT in splenocyte
Untreated	1	0.5
Untreated	2	0.5
Untreated	3	0.5
Untreated	4	0.6
RGI-2001	1	2.4
RGI-2001	2	3.1
RGI-2001	3	6.9
RGI-2001	4	8.6
RGI-2001	5	2.2
RGI-2001	6	2
RGI-2001	7	3.9
RGI-2001	8	4.4

## Sheet: Figure 1D
group	no	% of donor cells in Splenocytes
Donor	1	100
Donor	2	100
Donor	3	100
Donor	4	100
Untreated	1	0
Untreated	2	0
Untreated	3	0
Untreated	4	0
Mixed Chimera	1	79.1358
Mixed Chimera	2	59.3857
Mixed Chimera	3	0.910931
Mixed Chimera	4	11.2735

## Sheet: Figure 1E
	% of donor cells in Blood
Donor	100
Untreated	0
Mixed Chimera	25.4068

## Sheet: Figure 2C
number of cells (x10e4)	luminecense intensity
10	550
10	582
10	506
10	532
5	299
5	338
5	331
5	343
5	261
2.5	147
2.5	166
2.5	163
2.5	176
1.25	82
1.25	100
1.25	125
1.25	89
1.25	67
0.625	45
0.625	54
0.625	52
0.625	42
0.625	54
0.3125	18
0.3125	29
0.3125	21
0.3125	21
0.3125	14
0.1568	13
0.1568	14
0.1568	12
0.1568	16
0.1568	10
0.0784	25
0.0784	5
0.0784	6
0.0784	6
0.0784	7
0.0392	5
0.0392	1
0.0392	4
0.0392	2
0.0392	3

## Sheet: Figure 3B
group	no	day1	day7	day14	day21
Mixed Chimera	1	100	23.5481	0	0
Mixed Chimera	2	100	0.00217391	0.00217391	0.00217391
Mixed Chimera	3	100	168.939	0.00408163	0.00408163
Mixed Chimera	4	100	376.471	1587.97	2256.15
Mixed Chimera	5	100	90.9194	639.425	2776.01
Mixed Chimera	6	100	520.874	3915.3	7857.92
Mixed Chimera	7	100	97.8139	4757.63	9214.28
Mixed Chimera	8	100	222.374	1207	9824.96
Mixed Chimera	9	100	217.004	9473.25	23959.6
Mixed Chimera	10	100	1.19341	111.157
Mixed Chimera	11	100	10.171	348.809
Mixed Chimera	12	100	3.06108	0.000176025
Mixed Chimera	13	100	0.000158453	0.000158453
Mixed Chimera	14	100	46.6408	103.876
Mixed Chimera	15	100	0.134927	0.000264201
Mixed Chimera	16	100	11.5041	91.6076
Mixed Chimera	17	100	27.9228	266.962
Mixed Chimera	18	100	10.5036	238.031
Mixed Chimera	19	100	10.394	245.418
Mixed Chimera	20	100	17.6312	341.494
Mixed Chimera	21	100	27.8798	518.182
Mixed Chimera	22	100	14.939	177.985
Mixed Chimera	23	100	23.0226	188.935
Mixed Chimera	24	100	14.5419	487.155
Untreated	1	100	-0.00321027	0	0
Untreated	2	100	23.956	2.69031	0.000305717
Untreated	3	100	0.000578035	0.000578035	0.000578035
Untreated	4	100	0.000734754	0.000734754	0.000734754
Untreated	5	100	0.000867303	0.000867303	0.000867303
Untreated	6	100	0.00183284	0.00183284	0.00183284
Untreated	7	100	0.00327654	0.00327654	0.00327654
Untreated	8	100	0.00540833	0.00540833	0.00540833
Untreated	9	100	270.775	0.000738007
Untreated	10	100	27.2123	0.00132873
Untreated	11	100	24.0203	18.4971
Untreated	12	100	78.3544	0.00268889
Untreated	13	100	202.021	8.19684
Untreated	14	100	25.0552	0.000315159
Untreated	15	100	60.5036	0.000331345
Untreated	16	100	61.234	0.000425532

## Sheet: Figure 4C
group	no	% of stained area
Mixed Chimera	1	38.708
Mixed Chimera	2	23.626
Mixed Chimera	3	33.62
Mixed Chimera	4	20.66
Untreated	1	44.688
Untreated	2	51.42
Untreated	3	57.178
Untreated	4	54.944
